# Supplementary material for: Changes in Dietary Habits and Exercise Pattern of Korean Adolescents from Prior to during the COVID-19 Pandemic
Source: Nutrients. 2021 Sep 23;13(10):3314. doi: 10.3390/nu13103314 (PMC8541287; doi:10.3390/nu13103314)
Supplement: Supplementary file 1 [file nutrients-13-03314-s001.zip]

Archive with 1 entries (1 files):
- nutrients-1365770-supplementary.pdf
